# Supplementary material for: Role of the Drug Transporter ABCC3 in Breast Cancer Chemoresistance
Source: PLoS One. 2016 May 12;11(5):e0155013. doi: 10.1371/journal.pone.0155013 (PMC4865144; doi:10.1371/journal.pone.0155013)
Supplement: S1 Table — Represents the qPCR results of ABCC1 expression in normal breast tissue samples. (XLSX) [file pone.0155013.s006.xlsx]

## Sheet: Sheet1
S1 Table. Expression of ABCC1 in normal breast tissue samples
S. No	Sample ID	Ct values for ABCC1	Ct values for β2M		Δct for ABCC1 gene
1	NB 16	32.2	20.2		12
2	NB 17	31	19		12
3	NB 19	27.6	16.3		11.3
4	NB 20	30.2	19		11.2
5	NB 21	32.2	21.1		11.1
6	NB 23	32.2	21.1		11.1
7	NB 24	27.3	16.3		11
8	NB 26	30	19		11
9	NB 29	28	17		11
10	NB 30	29	18		11
11	NB 93	29	19		10
12	NB 95	26	16.1		9.9
13	NB 96	31	21.1		9.9
14	NB 97	27	17.4		9.6
15	NB 98	26.3	17.14		9.16
16	NB 100	26	16.6		9.4
17	NB 103	27.1	18		9.1
18	NB 105	27	18		9
19	NB 107	30	21		9
20	NB 108	27.2	18.3		8.9
21	NB 110	30.2	22.1		8.1
22	NB 756	30.2	22.1		8.1
23	NB 758	29.2	21.1		8.1
24	NB 760	30.2	22.1		8.1
25	NB 762	31.3	23.3		8
26	NB 763	28.6	21.1		7.5
27	NB 764	25	18		7
28	NB 765	33	26		7
29	NB 768	24	17.2		6.8
30	NB 770	33.5	26.7		6.8
				Average Δct	9.40533
Note:	NB refers to Normal Breast tissue
	Ct = cycle threshold
S1 Table. Represents the qPCR results of ABCC1 expression in normal breast tissue samples.
