# Supplementary material for: Role of the Drug Transporter ABCC3 in Breast Cancer Chemoresistance
Source: PLoS One. 2016 May 12;11(5):e0155013. doi: 10.1371/journal.pone.0155013 (PMC4865144; doi:10.1371/journal.pone.0155013)
Supplement: S2 Table — Represents the qPCR results of ABCC1 expression in tumor breast (chemo-naive) tissue samples. (XLSX) [file pone.0155013.s007.xlsx]

## Sheet: Sheet1
S2 Table. Expression of ABCC1 in tumor breast (Chemo-naive) tissue samples
S. No	Sample ID	Ct values for ABCC1	Ct values for β2M		Δct values for ABCC1
1	CB 16	35.3	20.3		15
2	CB 17	36.7	22.9		13.8
3	CB 18	33.2	20.7		12.5
4	CB 20	29	17.3		11.7
5	CB 21	27.8	16.7		11.1
6	CB 22	33	21.94		11.06
7	CB 24	29.4	18.4		11
8	CB 26	30.2	19.4		10.8
9	CB 28	34	23.5		10.5
10	CB 30	28.1	18.4		9.7
11	CB 34	28.8	19.3		9.5
12	CB 95	28.7	19.56		9.14
13	CB 97	27.6	18.5		9.1
14	CB 98	27.4	18.4		9
15	CB 99	28.4	19.4		9
16	CB 100	28.82	19.9		8.92
17	CB 102	24.6	15.7		8.9
18	CB 105	26.7	17.8		8.9
19	CB 107	30	21.2		8.8
20	CB 109	30.1	21.4		8.7
21	CB 110	28.4	19.8		8.6
22	CB 112	27	18.5		8.5
23	CB 256	26	17.5		8.5
24	CB 260	25.2	16.8		8.4
25	CB 503	27.2	18.9		8.3
26	CB 512	26	17.7		8.3
27	CB 515	28.6	20.4		8.2
28	CB 520	28.2	20.1		8.1
29	CB 526	23.7	15.7		8
30	CB 530	26.7	18.7		8
31	CB 531	27.4	19.4		8
32	CB 546	26.9	18.9		8
33	CB 547	26.3	18.4		7.9
34	CB 548	27.3	19.4		7.9
35	CB 701	24.7	16.8		7.9
36	CB 704	27.5	19.6		7.9
37	CB 707	24.7	16.8		7.9
38	CB 709	25.3	17.5		7.8
39	CB 712	27.4	19.6		7.8
40	CB 713	24.6	16.9		7.7
41	CB 715	23.3	15.6		7.7
42	CB 720	27.5	19.8		7.7
43	CB 722	25	17.4		7.6
44	CB 730	26.6	19.5		7.1
45	CB 732	26.7	19.7		7
46	CB 735	30.3	23.4		6.9
47	CB 738	26.5	19.6		6.9
48	CB 739	24.7	17.9		6.8
49	CB 742	23.6	16.8		6.8
50	CB 748	28.2	21.5		6.7
51	CB 750	25.3	18.8		6.5
52	CB 751	24.7	18.3		6.4
53	CB 752	26.2	19.9		6.3
54	CB 753	25.7	19.4		6.3
55	CB 754	22.2	15.9		6.3
56	CB 756	24.5	18.4		6.1
57	CB 758	25.6	19.5		6.1
58	CB 760	23.5	17.6		5.9
59	CB 762	28	22.2		5.8
60	CB 763	23.2	17.5		5.7
61	CB 764	23.1	15.6		7.5
62	CB 765	28	18.5		9.5
63	CB 766	29.4	18.9		10.5
64	CB 773	27.7	20.2		7.5
65	CB 771	26.3	19.2		7.1
66	CB 777	25.3	17.2		8.1
				Average Δct	8.35788
Note:	CB refers to Tumor breast (chemo-naive) tissue
	Ct = cycle threshold
S2 Table. Represents the qPCR results of ABCC1 expression in tumor breast (chemo-naive) tissue samples.
