# Supplementary material for: Role of the Drug Transporter ABCC3 in Breast Cancer Chemoresistance
Source: PLoS One. 2016 May 12;11(5):e0155013. doi: 10.1371/journal.pone.0155013 (PMC4865144; doi:10.1371/journal.pone.0155013)
Supplement: S3 Table — Represents the qPCR results of ABCC3 expression in normal breast tissue samples. (XLSX) [file pone.0155013.s008.xlsx]

## Sheet: Sheet1
S3 Table. Expression of ABCC3 in normal breast tissue samples
S. No	Sample ID	Ct values for ABCC3	Ct values for β2M		Δct values for ABCC3
1	NB 16	31.9	19		12.9
2	NB 17	28.6	16.3		12.3
3	NB 19	30.2	18		12.2
4	NB 20	29	17		12
5	NB 21	32.1	20.2		11.9
6	NB 23	30.7	19		11.7
7	NB 24	27.7	16.1		11.6
8	NB 26	30.2	19		11.2
9	NB 29	32.2	21.1		11.1
10	NB 30	27.3	16.3		11
11	NB 93	27.5	17.4		10.1
12	NB 95	28.9	19		9.9
13	NB 96	30.5	21		9.5
14	NB 97	31.4	20.07		11.33
15	NB 98	26	16.6		9.4
16	NB 100	27.1	18		9.1
17	NB 103	30.2	21.1		9.1
18	NB 105	30.2	21.1		9.1
19	NB 107	27	18		9
20	NB 108	26	17.2		8.8
21	NB 110	26.7	18.6		8.1
22	NB 756	30.2	22.1		8.1
23	NB 758	29.2	21.1		8.1
24	NB 760	30.2	22.1		8.1
25	NB 762	25.8	18		7.8
26	NB 763	28.9	21.1		7.8
27	NB 764	31.3	23.3		8
28	NB 765	26.2	18.3		7.9
29	NB 768	33.8	26		7.8
30	NB 770	33.9	26.7		7.2
		29.8	22.1		7.7
				Average Δct	9.67194
Note:	NB refers to Normal Breast tissue
	Ct = cycle threshold
S3 Table. Represents the qPCR results of ABCC3 expression in normal breast tissue samples.
