# Supplementary material for: Role of the Drug Transporter ABCC3 in Breast Cancer Chemoresistance
Source: PLoS One. 2016 May 12;11(5):e0155013. doi: 10.1371/journal.pone.0155013 (PMC4865144; doi:10.1371/journal.pone.0155013)
Supplement: S4 Table — Represents the qPCR results of ABCC3 expression in tumor breast tissue (chemo-naive) samples. (XLSX) [file pone.0155013.s009.xlsx]

## Sheet: Sheet1
S4 Table. Expression of ABCC3 in tumor breast (Chemo-naive) tissue samples
S. No	Sample ID	Ct values for ABCC3	Ct values for β2M		Δct values for ABCC3
1	CB 16	32.9	20.3		12.6
2	CB 17	29.7	17.3		12.4
3	CB 18	30.7	19.4		11.3
4	CB 20	34.5	23.5		11
5	CB 21	28.1	17.5		10.6
6	CB 22	31.2	20.7		10.5
7	CB 24	27.1	16.7		10.4
8	CB 26	26.2	15.9		10.3
9	CB 28	28.4	18.4		10
10	CB 30	25.6	15.7		9.9
11	CB 34	32.7	22.9		9.8
12	CB 95	28	18.4		9.6
13	CB 97	28.7	19.3		9.4
14	CB 98	26.9	17.5		9.4
15	CB 99	28.3	18.9		9.4
16	CB 100	30.7	21.4		9.3
17	CB 102	27.6	18.5		9.1
18	CB 105	27.4	18.4		9
19	CB 107	28.4	19.4		9
20	CB 109	28.82	19.9		8.92
21	CB 110	28.5	19.6		8.9
22	CB 112	30	21.2		8.8
23	CB 256	28.4	19.8		8.6
24	CB 260	26.7	18.3		8.4
25	CB 503	25.2	16.8		8.4
26	CB 512	26.2	17.8		8.4
27	CB 515	28.2	19.9		8.3
28	CB 520	26	17.7		8.3
29	CB 526	28.6	20.4		8.2
30	CB 530	27.7	19.56		8.14
31	CB 531	25.3	17.2		8.1
32	CB 546	26.6	18.5		8.1
33	CB 547	27.6	19.5		8.1
34	CB 548	28.2	20.1		8.1
35	CB 701	30	21.94		8.06
36	CB 704	26.7	18.7		8
37	CB 707	27.4	19.4		8
38	CB 709	27.3	19.4		7.9
39	CB 712	24.7	16.8		7.9
40	CB 713	27.5	19.6		7.9
41	CB 715	24.7	16.8		7.9
42	CB 720	27.4	19.6		7.8
43	CB 722	24.6	16.9		7.7
44	CB 730	23.3	15.6		7.7
45	CB 732	27.5	19.8		7.7
46	CB 735	25	17.4		7.6
47	CB 738	26.3	18.8		7.5
48	CB 739	23	15.6		7.4
49	CB 742	25.9	18.5		7.4
50	CB 748	26.2	18.9		7.3
51	CB 750	26.6	19.5		7.1
52	CB 751	26.8	19.7		7.1
53	CB 752	28.3	21.2		7.1
54	CB 753	25.9	18.9		7
55	CB 754	30.3	23.4		6.9
56	CB 756	24.7	17.9		6.8
57	CB 758	23.6	16.8		6.8
58	CB 760	29	22.2		6.8
59	CB 762	25.1	18.4		6.7
60	CB 763	28.2	21.5		6.7
61	CB 764	22.9	15.7		7.2
62	CB 765	26.7	19.4		7.3
63	CB 766	25.5	18.4		7.1
64	CB 773	25.5	17.6		7.9
65	CB 771	26.3	18.5		7.8
66	CB 777	27.6	20.2		7.4
				Average Δct	8.42758
Note:	CB refers to tumor breast (chemo-naive) tissue
	Ct = cycle threshold
S4 Table. Represents the qPCR results of ABCC3 expression in tumor breast tissue (chemo-naive) samples.
