# Supplementary material for: Role of the Drug Transporter ABCC3 in Breast Cancer Chemoresistance
Source: PLoS One. 2016 May 12;11(5):e0155013. doi: 10.1371/journal.pone.0155013 (PMC4865144; doi:10.1371/journal.pone.0155013)
Supplement: S5 Table — Represents the qPCR results of ABCC1 expression in tumor breast tissue (chemotherapy treated) samples. (XLSX) [file pone.0155013.s010.xlsx]

## Sheet: Sheet1
S5 Table. Expression of ABCC1 in chemotherapy treated tumor samples
S. No	Sample ID	Ct values for ABCC1	Ct values for β2M	Δct values for ABCC1
1	CB-T 345	31	20.4	10.6
2	CB-T 367	28.6	18.9	9.7
3	CB-T 380	28	19.4	8.6
4	CB-T 385	28.5	19.9	8.6
5	CB-T390	27	18.9	8.1
6	CB-T 392	26	17.9	8.1
7	CB-T 394	27.3	19.6	7.7
8	CB-T 559	27.9	20.2	7.7
9	CB-T 606	28.5	20.9	7.6
10	CB-T 609	26.9	19.7	7.2
11	CB-T 650	29	22	7
12	CB-T 659	29.8	20.9	8.9
13	CB-T 661	32.5	25.7	6.8
14	CB-T 731	31.3	22.6	8.7
15	CB-T 737	31.5	24.8	6.7
16	CB-T 743	28	20	8
17	CB-T 745	25.8	19.7	6.1
18	CBT-747	32.79	25.72	7.07
19	CB-T 749	23.2	16.3	6.9
20	CB-T 757	24.1	16.3	7.8
21	CB-T 767	25	19.4	5.6
22	CB-T 769	23	17.6	5.4
23	CB-T 772	28.73	20.4	8.33
24	CB-T 775	28.8	22.7	6.1
25	CB-T 779	22.5	17.5	5
26	CB-T 784	21.2	15.6	5.6
27	CB-T 786	21.4	15.4	6
28	CB-T 787	23	16.6	6.4
29	CB-T 789	27.5	18.6	8.9
30	CB-T 791	23.2	17.6	5.6
			Average Δct	7.36
Note:	CB-T refers Cancer breast tissue undergone treatment (chemotherapy)
	Ct = cycle threshold
S5 Table. Represents the qPCR results of ABCC1 expression in tumor breast tissue (chemotherapy treated) samples.
