# Supplementary material for: Role of the Drug Transporter ABCC3 in Breast Cancer Chemoresistance
Source: PLoS One. 2016 May 12;11(5):e0155013. doi: 10.1371/journal.pone.0155013 (PMC4865144; doi:10.1371/journal.pone.0155013)
Supplement: S6 Table — Represents the qPCR results of ABCC3expression in tumor breast tissue (chemotherapy treated) samples. (XLSX) [file pone.0155013.s011.xlsx]

## Sheet: Sheet1
S6 Table. Expression of ABCC3 in chemotherapy treated tumor samples
S. No	Sample ID	Ct values for ABCC3	Ct values for β2M		Δct values for ABCC3
1	CB-T 345	31	20.9		10.1
2	CB-T 367	35.8	25.7		10.1
3	CB-T 380	25.3	15.6		9.7
4	CB-T 385	28.1	18.9		9.2
5	CB-T390	28.4	19.4		9
6	CB-T 392	26.6	17.6		9
7	CB-T 394	29	20		9
8	CB-T 559	26.8	17.9		8.9
9	CB-T 606	27.6	18.9		8.7
10	CB-T 609	27.2	18.6		8.6
11	CB-T 650	32.1	25.33		6.77
12	CB-T 659	29.3	22.6		6.7
13	CB-T 661	23	16.3		6.7
14	CB-T 731	27	19.6		7.4
15	CB-T 737	28.8	19.7		9.1
16	CB-T 743	29	22		7
17	CB-T 745	27.1	20.2		6.9
18	CBT-747	31.2	24.31		6.89
19	CB-T 749	25.8	19.7		6.1
20	CB-T 757	31.6	25.72		5.88
21	CB-T 767	32.5	24.8		7.7
22	CB-T 769	27.5	20.9		6.6
23	CB-T 772	26.8	19.4		7.4
24	CB-T 775	29.8	22.7		7.1
25	CB-T 779	24.3	16.3		8
26	CB-T 784	23.5	16.6		6.9
27	CB-T 786	24.3	17.5		6.8
28	CB-T 787	25.2	15.4		9.8
29	CB-T 789	26.1	20.4		5.7
30	CB-T 791	23.5	17.6		5.9
				Average Δct	7.788
Note:	CB-T refers Cancer breast tissue undergone treatment (chemotherapy)
	Ct = cycle threshold
S6 Table. Represents the qPCR results of ABCC3expression in tumor breast tissue (chemotherapy treated) samples.
